# Supplementary material for: Multidrug resistance genes screening of pancreatic ductal adenocarcinoma based on sensitivity profile to chemotherapeutic drugs
Source: Cancer Cell Int. 2022 Dec 1;22:374. doi: 10.1186/s12935-022-02785-7 (PMC9714099; doi:10.1186/s12935-022-02785-7)
Supplement: Supplementary file 2 — Additional file 2: Table S1. Intersection of DEGs between resistant and sensitive PC cell lines. [file 12935_2022_2785_MOESM2_ESM.xlsx]

## Sheet: 工作表 1 - Supplementary Table 1
Supplementary Table 1. Intersection of DEGs between resistant and sensitive PC cell lines
PTX	IRI	CIS	5-FU	GEM	PTX|IRI	PTX|CIS	PTX|5-FU	PTX|GEM	IRI|CIS	IRI|5-FU	CIS|5-FU	CIS|GEM	5-FU|GEM	PTX|IRI|CIS	PTX|IRI|5-FU	PTX|CIS|5-FU	PTX|CIS|GEM	IRI|CIS|5-FU	IRI|5-FU|GEM	PTX|IRI|CIS|5-FU	PTX|IRI|5-FU|GEM
RP11-564C4.6	RP11-26N15.2	NETO2	KLK7	QPCT	ZNF518B	EYA1	KRT13	TMEM178B	RN7SL151P	C3orf14	RP11-557H15.4	ZNF43	RP11-1114I9.1	ZNF704	TM4SF4	TPRG1	ZNF90	42797	CDH6	ARNT2	CCDC144A
RFX8	LPHN3	RTKN2	CCAT1	FAM21B	CALB2	MYO7B	FGD5		RGS4	TNFSF11	GYG2P1	TLE2	SLC13A5		USP32P1	TP63	SPON1	AC064834.1	CST2	ZNF626
NKD2	AC019100.3	ZNF229	ALDH1A1	FABP4	TSPYL5	GRPR	CP		AC004009.3	PNMAL1	FAM26D	BICC1	ANPEP		SLC16A4		CYP24A1	SRRM1P2
SPRR2C	TBX20	SPG20	MPO	CLDN18	NLRP2	RHCG	RP11-241F15.1		C1orf110	GABRB3	FOXO1B	LRRN1	DNALI1		RP11-278L15.6			RP11-671P2.1
MEG8	AC114812.5	CDH2	RP11-72L22.1	RGS11	RP11-412H8.2	STAC	KRT20		NKX2-5	LINC00162	SLC25A41	MITF	CCDC144B					RP11-561N12.5
AC092415.1	AC027119.1	CACNA2D1	RP11-313M3.1	EDA2R	STOX2	CDH17	ST6GALNAC5		SDPR	ZNF736P9Y	MLXIPL	NRG3	SFTA2					RP11-163F15.1
TMPRSS11A	UGT1A13P	MYO5C	LINC00534	AC009299.4	CTB-147C22.9	TMEM45A	SYT13		TRIM55	PTPRG-AS1	PDIA2	ITM2A	CAPN13					GS1-600G8.5
AC017048.3	TNFRSF6B	B3GALNT1	DAW1	PSG4	ZNF883	ZNF486	ENPEP		MYBPH	COL17A1	EVC	PCDHB16	TFPI2					RP11-215N21.1
RAB36	DDIT4L	MID1	RP3-326I13.1	DLX6-AS1		MUC17	PLCB1		IGFBPL1	HOXC9	CTD-2566J3.1	GPC4						GATA5
MAGEH1	C6orf15	ZNF844	RP11-782C8.1	WSCD1		DACT1	PALMD		TPTE2P6	IFLTD1	RP11-166D19.1	CTD-2354A18.1						DNER
MKRN3	CES5AP1	LPCAT2	SFTA1P	CDH23		PCDHB2	FSIP2		KIF5C	KLK5	P4HA3	AC096677.1						RGS5
CES4A	COL8A1	RPL39L	CFI	IL1RAPL2		GPR37	UBXN10			AP001505.9	CRMP1	LIPG						XXyac-YX65C7_A.3
GSTT1	RP11-490G2.2	NALCN	GABRP	TSPAN11		CDHR2				ARMCX2	ABCA8	NECAB2						TNFSF4
RP11-431J24.2	RP11-377G16.2	TMSB15B	ARHGAP5-AS1	FAM133A		SPAG17				ZFP37	SLC6A12	MFGE8						EMCN
CGB5	CSF2RA	BNIP3	DCLK1	RLBP1		PCDHB6				RAET1E	COL12A1							BRINP3
SCG2	CADM2	PTPN13	ABAT	ZNF610		HEPH				COL1A2	ADD2							TLR8-AS1
IGFN1	KCNQ3	IL31RA	PROM1	RP11-497H16.8		TFF3				IGKV1-5	MATK							PRND
C15orf48	VCAN	AC018730.1	NOTCH3	DBNDD1		TSLP				EYA4	CYP7B1							DZIP1
NDP	RP11-521D12.5	TSPAN5	PDZK1IP1	ELFN1		SNCA				HOXC11	DOCK11							RP11-184M15.1
PRRT4	ZNF280A	ZNF813	F5	ATOH8		C10orf11				SALL1	SDC2							VSTM1
GBGT1	DPYD	ZNF695	PRSS1	RP11-551L14.4		TTLL7				RP11-272L13.3	DENND2A							CTLA4
FAT3	BTBD6	STK32B	RORC	S100A4		GPR98				FBN2	ARHGEF6							FAM196B
TTC28	SLC44A5	NRG1	PKHD1	SFTPA2		TFAP2C				BMP3	RSPO4							RP11-776H12.1
TMEM233	MAFB	GPX3	KRT23	A1BG		SULT4A1				ADAMTSL3	PCDH20							CTD-2037L6.2
KCNH4	PTCHD1	ACKR3	HNF1B	NAP1L3		AC140481.1				RNF17	LINC01010							KANK4
HOXD-AS1	PDCD1LG2	TUSC1	GSDMB	KIAA0922		MCAM				TTTY15	FBXO27							RP4-765C7.2
BASP1	PIP5K1B	KLF12	CCBE1	PTCHD4		CADM1				C14orf132	GGT5							RP11-440G9.1
LCP1	MS4A1	ZNF525	RAB17	MYPN		COL9A2				RP11-24J23.2	CASP1P2							DPYSL5
EVI2A	CTSG	CNN3	FHL1	CERK		FOXC2				RP11-7O14.1	RP11-820L6.1							UCP2
FAM174B	CNIH3	PREX1	AQP5	TBX15		DTNA				CD14
RP11-286H15.1	RP11-439E19.3	LINC00842	RP11-356M20.1	AC096559.1		EVL				MAF
ST6GAL1	RP11-47I22.2	ZNF665	GCNT3	NRGN		TBX18				ZFY
ABCA13	NTNG1	LPHN2	RP11-53O19.1	RP11-416N2.4		ANKS4B				AKR1C1
AP1S2	SMOC2	ZNF354C	GRB7			GRIP1				ARSE
WNK2	TNFSF18	ZNF826P	ONECUT2			TMEM156				NCR3LG1
SLITRK6	RP1-27K12.2	C1orf173	1			IGSF1				RPS4Y1
TRIM40	IDO1	SAA4	LRG1			PAK3				FAM19A5
ZNF682	PTN	SMIM10	LINC00202-1			MOGAT3				CD7
TDRD5	TIMP2	RP11-127B16.1	CHST9			VWDE				PRKY
RP11-48B3.4	CDC42EP3	PAPL	NLGN3			MYO1A				LINC00163
CFP	COL4A1	MAP1B	PRSS3P2			COL5A3				LRRTM1
ACOXL	CLDN11	FAM110B	CARD9			GPA33				KCNT2
CHP2	JPH3	UBASH3B	CST1			IGF2BP1				RP11-326C3.2
MSLNL	NRG2	NPY5R	AGAP8			MAT1A				USP9Y
FSD1	PDE3A	RECK	KLK8			GNG4				SALL2
IL7	C16orf54	NEGR1	UGT1A10			PLCH2				SUCNR1
LPAR3	TMEM200A	CD302	FCHO1			CTC-260E6.6				HS6ST2
CGB8	TH	RP11-4K16.2	CXCL6							ACSS3
MAGEB17	ATP5A1P5	PAIP2B	SNORD3A							AC024560.2
FOXP2	TRBC2	DTHD1	CEACAM5							KIAA1549L
LRRN2	WDR86-AS1	CTD-3006G17.2	TRIM31							ABI3BP
EDARADD	RP11-540A21.2	LINC00923	MMP7							UBE2U
CRISP3	SPP1	RP11-366M4.11	TMEM45B							RP11-981G7.6
RASSF10	CTD-2384B11.2	ZDBF2	CABP4							MEI4
RP11-519G16.5	RP11-345L23.1	3	RP11-285F7.2							HOTAIR
DPP4	RP13-463N16.6	CST5	SGK2							COL4A2
ISX	PARP15	AC104135.3	CTD-2308L22.1							IQCA1
CNTD2	TTPA	ZNF439	AC090627.1							HOXC-AS1
MAGEA1		MICU3	AOX1							EPHA4
FAM184A		CADPS2	PANX2							XXyac-YX65C7_A.4
OLR1		FAM169B	CAPN3							ANKRD20A7P
CXCL17		HIST2H2BA	HHLA2							RP11-818F20.5
RP11-519G16.3		ZNF365	ANXA10							SLC14A1
IL1RAPL1		ZNF726	PRSS3P1							OLFML3
APOA1		NUPR1L	HSD17B3							DMRT2
RGS7		RHOBTB3	CYP3A5							EMR2
CACNA2D4		LY6K	2							ABCB1
LRP4		LINC00665	SERPINA3							NPFFR2
MRAP2		RP11-343H5.4	C2CD4A							MCHR1
MAGEE1		C11orf63	AC142293.3
S100A8		RP4-555D20.2	TJP3
FEZ1		CTD-2561J22.5	TBC1D3C
TCAM1P		ANO5	FOXF2
MYO1F		RP11-1002K11.1	LINC00355
ENDOU		RP11-558F24.4	GGT1
SPTSSB		KHDRBS3	GIPR
CHRNA7		RP4-639F20.1	FGF19
BACH2		RP11-169F17.1	IGHG1
GATA4		HTRA3	RAB27B
HAVCR1		AC092835.2	BCRP3
PTPN20A		LINC00664	MFSD7
NTRK1		SLC35D3	LINC00654
NKAIN2		ESYT3	POF1B
PTPN20B		CCDC169	RP11-17E13.2
C11orf21		STK33	AKR1B15
MAGEA6		AC002480.3	RP11-435B5.4
CTD-3148I10.1		NAP1L5	AC067956.1
KLK6		TBX4	MMP2
MAGEA3		SCAND3	RP3-340N1.2
RP11-48B3.3		AP1M2	GJB1
FAXDC2		MTMR8	BAIAP2L2
FAM131B		CA11	LYZ
RIC3		SEMA3E	AOC3
LAMP5		SPEF2	MACC1
PGLYRP4		LPAR1	CPQ
RP11-43F13.4		MID2	TINAG
ADAM19		AC147651.3	RP5-882C2.2
CDH8		CREB3L3	IL1R1
CCDC152		RP11-676J12.7	RIMS2
SPINK4		ZNF114	DNAH7
TCF24		KIAA0408	RP1-186E20.1
HAP1		HIST2H3DP1	USP32P2
CACNA1H		HSPB8	MUC20
ESX1		PLOD2	AREG
SMC1B		ENPP5	LINGO2
B4GALNT4		DOCK4	OR2I1P
GAL		RP11-359E10.1	FER1L6
GABRG2		HTR7	RND1
KRT4		SLC47A2	CCL22
PRDM5		DDO	RASSF6
RP11-3B12.1		RP11-231N3.1	RP11-255B23.4
TRIM29		XXbac-B444P24.8	SNX18P16
BNIP3P2		FRMD6	SERPINA4
LINC00925		RNF180	SLC38A3
RP1-276N6.2		FHOD3	C6orf222
MEIS3		FOXA2	PIGR
SLC5A5		RP11-48O20.4	SELENBP1
CTB-60B18.15		HTR1B	TMPRSS11E
RP11-65J3.1		GALNT14	ALPK3
HAPLN1		LINC00261	RP11-713M15.2
EVI2B		LRRIQ1	GPR179
TFR2		PLCB4	SLC34A2
RPS10P7		CDK15	RGL3
FENDRR		CLRN3	SLC26A9
AL121578.2		CLDN10	RP11-425I13.3
KCNAB2		MARK1	FAM166A
RP11-172F4.2		MAP9	LIPC
KATNAL2		C16orf62	MSRB3
SCNN1B		MAST4	IL10
IL4I1		ZC3H12C	VTCN1
COL4A6		CTC-260E6.10	MUC4
CD86		HOTTIP	TNS1
NFASC		STC2	SERPINE1
AC007099.1		ZNF334	RP11-782C8.2
IGFBP2		MLLT3	TMPRSS4
NEU4		RP11-297P16.3	CDK18
MMP16		KCTD12	CYP1A1
RP11-30J20.1		ANKRD1	DUOX2
RRAGD		HSPD1P11	DOC2A
CRISPLD1		ARSI	PKNOX2
RP11-346C20.3		NPSR1	RP11-23D24.2
RP11-203M5.6		CA13	MT-TS1
IRF5		RP11-274H2.5	C1orf100
SERPINB13		LINC00675	SOX2
HEY2		RP11-208G20.3	ABCA6
RP11-966I7.1		PARD3B	MST1L
GIMAP6		DDX43	CRYGS
CECR2		SV2A	SERPINB4
DRD1		CACNA1D	AMY2B
PGLYRP3		10	GPX2
APLF		L3MBTL4	EPS8L3
FGF1		GPR27	AGR3
DRP2		COL22A1	RP11-82L18.2
NTRK2		ITGA1	FXYD6
HSD17B6		RP11-1299A16.3	DBP
GRIN1		PCDHB8	UBD
TNFRSF8		RP11-1069G10.2	LINC00668
RP11-462G2.1		NAV2	FUT6
RAB3B		CASC9	RP4-594A5.1
AP001065.15		LAMP3	CTC-1337H24.1
WISP3		ZNF185	TLR7
RGS20		CD38	PCDHA2
MEG3		LGALS4	RP11-499O7.7
HERC2P3		PRODH2	LINC00622
LARGE		BTG2	CACNA1F
RERG		RBM11	ZIK1
CECR7		ARHGAP28	RP11-395N3.2
AP000350.5		RPS6KA6	PLEKHG4B
KCNQ5		CARD11	THBS2
ITGAM		SLC6A20	C1orf186
OLFM2		CD24P4	LRCH2
KBTBD12		PRKCQ	NOXA1
PTCHD2		NPNT	SLC44A4
CCDC162P		RP1-137D17.1	DSG3
SLC2A2		SYT9	SGPP2
CCL26		TMTC1	KCNK5
C9orf84		SERTAD4	CTD-3203P2.2
TFCP2L1		LINC00483	RP11-187E13.1
LRIG1		TRPV2	FGB
DPF3		MME	PLEKHA4
FOXF1		SLCO2B1	TMEM154
CDON		IGFL2	RP11-151D14.1
FAM71E2		ZBTB10	IGLV1-40
MAGEB2		SLC4A4	LEMD1
RAB9B		DOCK10	HCN1
RP11-428K3.1		KCNJ3	FAM83E
LINC00323		RP4-555D20.4	BCL2L15
ANKUB1		ELOVL4	ARHGEF38
CDYL2		BVES	CSF3
RTBDN		FAM225A	SNTB1
RP11-213G6.2		CDHR5	SLC35F3
TLDC2		GUCY1A3	TCN1
DLL1		CTB-92J24.2	GBP2
CERS3		AC011899.9	SERPING1
LRMP		ITGBL1	RP11-196G11.2
EFCAB4B		SOSTDC1	EGF
BAMBI		RP11-212I21.4	RP1-69D17.4
HMSD		TMEM176B	FAM229A
FAM65C		CTD-2263F21.1	CXCL14
RP11-320G24.1		PPP1R3C	AKR1B10
NCF1		ITGB3	RP11-394A14.2
RASGEF1A		DUSP5	AC021218.2
PIK3C2G		ZNF257	GBP6
GATM		C1QTNF8	ADCY10P1
CLDN8		PPP2R2B	HABP2
S100A9		TLE4	HOPX
C2orf82		WDR72	ASIC3
AC114788.2		BNIP3P1	SERPINB3
ATP11A		CDK5R2	LYPD6B
IGF1R		KNDC1	RP11-389C8.3
AP001046.5		WNT7A	FGF17
HORMAD1		GLUL	SLC39A2
NCF1C		LYPD6	2
CTD-2319I12.1		NMNAT3	NOD2
BTNL9		MPDZ	ZNF662
RN7SL834P		RP11-1220K2.2	TRIM44
C10orf126		GNB4	C1S
AP005901.1		AC005550.3	LRRC39
HAPLN3		FOXL2	INSL3
		TMEM25	MYO3B
		C8orf47	NMUR2
		CGNL1	CTD-2116N20.1
		CLEC18B	F7
		HOXB-AS4	RDH16
		RP11-25K19.1	AC003984.1
		P2RX6	NUAK1
		CAMK4	C6orf223
		CCL15	FA2H
		GHc-362H12.3	CPT1C
		FAM171B	RP1-249H1.4
		HEG1	KIF17
		SSTR5-AS1	AC099342.1
		EDIL3	SLC30A2
		GYG2	TRIM74
		MXRA5	COX7A1
		TMEM176A	TMEM125
		PDZD3	PSORS1C3
		CALML6	TSPAN8
		S1PR1	MIA2
		ELL2	RP11-553P9.1
		VAX1	CEACAM6
		REG4	ZNF418
		CST6	TESC
		A1CF	STEAP4
		SLFN11	NPY1R
		SLC26A3	HLA-DQB2
		HIST2H2BB
		AMOT
		MAMDC2
		MAGI2-AS3
		LDHB
		SHISA2
		EFHC2
		GPRIN2
		MNS1
		XYLT1
		RP11-161I6.2
		RNF144B
		ADAM23
		FIGN
		ARHGAP31
		GYLTL1B
		NR0B2
		ZC3H12D
		CRABP2
		STX11
		CNTFR
		AC104135.4
		ATRNL1
		PTPRM
		RP11-328N19.1
		ULK4P3
		SCN9A
		IGFBP7
		SSTR5
		CLCN4
		OOEP
		INHBB
		KAL1
		EFEMP1
		TMEM37
		CTHRC1
		GUCY2C
		EIF4E3
		TOX
		PRKD1
		PTGIS
		ARHGAP40
		SLC16A7
		SUSD3
		FAM101A
		DGKG
		LL0XNC01-116E7.1
		FZD9
		RP11-772C9.1
		RP11-274H2.3
		LRRC36
		LCA5
		TLR2
		SOGA3
		NPY4R
		BCL2A1
		DMD
		RP11-555G19.1
		RP11-722E23.2
		MICB
		PRKAG2-AS1
		SLC16A12
		TRPM6
		CYP1B1
		DYNC1I1
		ARHGAP8
		TRAM1L1
		TMEM132B
		RP11-453F18__B.1
		PPP1R9A
		GLTPD2
		PKDCC
		FEZF1-AS1
		AC007126.1
		ZNF818P
		RHOBTB1
		MYB
		AP000356.1
		FREM2
		RP11-566K19.6
		FLNC
		OTOG
		B3GNT6
		GPD1
		RP11-468H14.2
		HMX2
		TMEM246
		TMIGD1
		ICAM1
		GJA1
		HECTD2
		PTPLAD2
		KCNG1
		CARNS1
		TMEM163
		ADRA1D
		C8G
		MCTP2
		RP11-510M2.5
		RGPD8
		KIAA1324
		DLX3
		PARP4P1
		RP11-297P16.4
		ANGPTL2
		PLAGL1
		HMX3
		KRBOX1
		EHD3
		KIT
		PAX9
		KCTD19
		NSUN7
		NAP1L2
		RP11-11N9.4
		C1QTNF1
		HIST2H3PS2
		RP11-368L12.1
		AC012512.1
		CHST4
		ZBTB7C
		FLRT2
		SLAIN1
		CACNA1A
		RP5-881L22.5
		VANGL2
		RP11-578F21.12
		ARHGDIG
		RP11-761E20.1
		ATP10A
		UNC5C
		SLC30A10
		TM4SF20
		AGXT
		NKX2-8
		USH1C
		LGALS2
		FBXO36
		TPTE2P2
		RP11-357H14.17
		RP11-527D7.1
		EDN2
		AK4P3
		CYP4F29P
		RND2
		FADS1
		RP11-390F4.6
		NOV
		AC009237.16
		PDE6B
		CDK14
		KCNJ2
		HYDIN
		AC144450.1
		GLP1R
		CKMT1B
		ZNF625
		DDX3YP1
		ARHGAP24
		TSPAN2
		ADAMTS3
		IL6
		TMEM74
		PSPC1P2
		FMO5
		DDC
		SORBS1
		B3GALT1
		ZNF804A
		RP11-150O12.3
		PPAPDC1A
		BCL11A
		LRRN4
		PRR16
		XKR9
		TMEM56
		IGF2
		RP11-726G1.1
		UTRN
		ZNF788
		TPO
		RGPD3
		NETO1
		CTD-2328D6.1
		RNF165
		KLRK1
		TMEM150B
		EFNA2
		RP11-255H23.4
		MYRFL
		S1PR3
		SAA1
		RP11-397O8.7
		HCG4
		ADM
		CSMD3
		ALPP
		ZNF572
		ZNF204P
		ARPC1B
		TTBK1
		FGA
		AQP4
		EPHA8
		LRRC4C
		LHFP
		EBI3
		PRICKLE2
		AC007620.3
		ALPL
		ZNF93
		CTB-118N6.1
		RP11-566J3.2
		ZNF663P
		RP11-350J20.12
		LINC00707
		FGF14
		PAPPA
		SETBP1
		CTB-167B5.2
		INPP5D
		JPH2
		RP11-31F19.1
		GPRC5B
		SCN2A
		CA3
		ATP6V0D2
		CALCA
		LGR5
		DSCAM
		MMP11
		MKRN5P
		ZNF738
		GAD1
		AC002454.1
		RP11-566K19.5
		SLC22A31
		CYR61
		FAM225B
		SLC7A2
		ACADL
		RP11-27N21.3
		CTD-2377D24.8
		APOE
		LL0XNC01-116E7.4
		PSPHP1
		AC144450.2
		C7orf31
		SAMD15
		ZNF221
		EPHX2
		CCDC147
		SCNN1G
		KLF2
		RASAL1
		SEMA7A
		KIAA1244
		DBH-AS1
