# Supplementary material for: Multidrug resistance genes screening of pancreatic ductal adenocarcinoma based on sensitivity profile to chemotherapeutic drugs
Source: Cancer Cell Int. 2022 Dec 1;22:374. doi: 10.1186/s12935-022-02785-7 (PMC9714099; doi:10.1186/s12935-022-02785-7)
Supplement: Supplementary file 3 — Additional file 3: Table S2. Intersection of DEGs pathway enrichment for each first-line PC chemotherapeutic drugs. [file 12935_2022_2785_MOESM3_ESM.xlsx]

## Sheet: 工作表 1 - 功能富集交集
Supplementary Table 2. Intersection of DEGs pathway enrichment for each first-line PC chemotherapeutic drugs
PTX	IRI	CIS	5-FU	GEM	PTX|IRI	PTX|CIS	PTX|5-FU	PTX|GEM	IRI|CIS	IRI|5-FU	IRI|GEM	CIS|5-FU	CIS|GEM	5-FU|GEM	PTX|IRI|CIS	PTX|IRI|5-FU	PTX|CIS|5-FU	PTX|CIS|GEM	IRI|CIS|5-FU	IRI|CIS|GEM	IRI|5-FU|GEM	CIS|5-FU|GEM	PTX|IRI|CIS|5-FU	PTX|IRI|CIS|GEM	PTX|CIS|5-FU|GEM	IRI|CIS|5-FU|GEM	PTX|IRI|CIS|5-FU|GEM
mechanoreceptor differentiation	basement membrane	vascular process in circulatory system	serine-type endopeptidase activity	cellular response to tumor necrosis factor	regionalization	brush border assembly	regulated exocytosis	amyloid precursor protein metabolic process	leukocyte proliferation	PID SYNDECAN 1 PATHWAY	regulation of hemopoiesis	Signaling by GPCR	Wnt signaling pathway	enzyme inhibitor activity	dendrite	leukocyte activation involved in immune response	actin-based cell projection	calcium-dependent cell-cell adhesion via plasma membrane cell adhesion molecules	Collagen formation	regulation of leukocyte differentiation	response to tumor necrosis factor	NABA ECM AFFILIATED	sensory organ development	Cell-Cell communication	homophilic cell adhesion via plasma membrane adhesion molecules	NABA MATRISOME ASSOCIATED	extracellular matrix
regulation of catecholamine uptake involved in synaptic transmission	complex of collagen trimers	blood vessel diameter maintenance	serine-type peptidase activity	transcription regulator complex	ECM proteoglycans	cluster of actin-based cell projections	myeloid leukocyte activation	lipid catabolic process	PID INTEGRIN3 PATHWAY	PID INTEGRIN1 PATHWAY		sodium ion transmembrane transport	cell-cell signaling by wnt		dendritic tree	cell activation involved in immune response	microvillus	cell surface receptor signaling pathway involved in cell-cell signaling	cytokine activity				NABA CORE MATRISOME		regulation of synapse organization	structural molecule activity	external encapsulating structure
regulation of dopamine uptake involved in synaptic transmission	collagen network	regulation of tube diameter	serine hydrolase activity		receptor complex	positive regulation of calcium ion transport	leukocyte degranulation	extrinsic component of membrane	negative regulation of leukocyte differentiation	endoderm development		protein localization to extracellular region	glutamatergic synapse		growth factor binding	extracellular matrix disassembly	organic hydroxy compound metabolic process	regulation of canonical Wnt signaling pathway	skeletal system development				embryonic morphogenesis		regulation of synapse structure or activity		synapse organization
neurotrophin binding	network-forming collagen trimer	regulation of tube size	peptidase activity		positive regulation of synaptic transmission	regulation of growth	Neutrophil degranulation		negative regulation of hemopoiesis	endoderm formation		organic anion transport	regulation of Wnt signaling pathway		axon	protease binding	positive regulation of MAPK cascade	extrinsic component of plasma membrane	Hematopoietic cell lineage				extracellular matrix organization		regulation of synapse assembly		collagen-containing extracellular matrix
anterior/posterior pattern specification	basement membrane collagen trimer	regulation of cellular component size	endopeptidase activity		axon terminus	positive regulation of cation transmembrane transport	neutrophil degranulation		female pregnancy	Signaling by PDGF		regulation of GTPase activity	cell adhesion molecule binding		synaptic signaling	sensory system development	ear development	negative regulation of canonical Wnt signaling pathway	regulation of T cell proliferation				extracellular structure organization		Diseases of metabolism		synapse assembly
negative regulation of amyloid-beta formation	TNFs bind their physiological receptors	cellular calcium ion homeostasis	Complement and coagulation cascades		adherens junction organization	brush border	neutrophil activation involved in immune response		T cell activation	anchored component of plasma membrane		carboxylic acid biosynthetic process	leukocyte differentiation		pattern specification process	Degradation of the extracellular matrix	inorganic cation transmembrane transport	regulation of cell junction assembly	NABA SECRETED FACTORS				external encapsulating structure organization				cell junction organization
catecholamine uptake involved in synaptic transmission	Anchoring fibril formation	cellular component morphogenesis	positive regulation of antibacterial peptide production		regulation of leukocyte activation	dopamine metabolic process	myeloid cell activation involved in immune response		lymphocyte proliferation	negative regulation of T cell proliferation		acute inflammatory response	lipid binding		trans-synaptic signaling	Amoebiasis	regulation of MAPK cascade	canonical Wnt signaling pathway	positive regulation of defense response				receptor regulator activity				calcium ion binding
dopamine uptake involved in synaptic transmission	Crosslinking of collagen fibrils	calcium ion homeostasis	regulation of antibacterial peptide production		response to acid chemical	positive regulation of calcium ion transmembrane transport	myeloid leukocyte mediated immunity		T cell proliferation	response to activity		organic acid biosynthetic process			behavior	Assembly of collagen fibrils and other multimeric structures	inner ear development	negative regulation of Wnt signaling pathway	Non-integrin membrane-ECM interactions				sensory organ morphogenesis				cell-cell adhesion via plasma-membrane adhesion molecules
inner ear receptor cell differentiation	Scavenging by Class A Receptors	actin filament-based process	retinol metabolic process		negative regulation of immune system process	positive regulation of ion transport	neutrophil mediated immunity		mononuclear cell proliferation	positive regulation of immune response		heparin binding			chemical synaptic transmission	Signaling by Receptor Tyrosine Kinases	apical plasma membrane		regulation of T cell activation				Extracellular matrix organization				cell junction assembly
negative regulation of amyloid precursor protein catabolic process	negative regulation of T cell activation	actin filament organization	peptide catabolic process		long-term synaptic potentiation	postsynapse	neutrophil activation		regulation of interleukin-10 production	response to lipopolysaccharide		anchored component of membrane			anterograde trans-synaptic signaling	camera-type eye morphogenesis	apical part of cell		NABA ECM REGULATORS				myeloid leukocyte migration				extracellular matrix structural constituent
segmentation	maternal placenta development	regulation of system process	positive regulation of antimicrobial peptide production			vesicle transport along actin filament	granulocyte activation		interleukin-10 production	cellular response to biotic stimulus		tissue homeostasis			distal axon	humoral immune response	epithelial cell development		regulation of response to wounding				glycosaminoglycan binding
TFAP2 (AP-2) family regulates transcription of growth factors and their receptors	regulation of axon regeneration	signal release	retinoid metabolic process			actin filament-based transport	lytic vacuole		multi-multicellular organism process	regulation of leukocyte cell-cell adhesion		organic anion transmembrane transporter activity			embryonic organ morphogenesis	negative regulation of immune effector process	O-linked glycosylation		leukocyte migration				receptor ligand activity
transporter complex	aortic valve morphogenesis	positive regulation of cytosolic calcium ion concentration	antibacterial peptide production			sensory perception of mechanical stimulus	lysosome		ossification	negative regulation of immune response		sodium ion transport			learning or memory	eye morphogenesis	steroid metabolic process		regulation of cell-cell adhesion				extracellular matrix structural constituent conferring tensile strength
amyloid precursor protein catabolic process	regulation of neuron projection regeneration	muscle contraction	regulation of antimicrobial peptide production			plasma membrane protein complex	epithelial cell differentiation		lymphocyte activation	cellular response to lipid		wound healing			regulation of G protein-coupled receptor signaling pathway	blood microparticle	basolateral plasma membrane		odontogenesis				signaling receptor activator activity
regulation of neurotransmitter uptake	negative regulation of leukocyte cell-cell adhesion	actin cytoskeleton organization	positive regulation of antimicrobial humoral response			protein tetramerization	regulation of exocytosis		PID AP1 PATHWAY	response to molecule of bacterial origin		regulation of body fluid levels			Cell-cell junction organization		positive regulation of transporter activity		response to estradiol				visual system development
fatty acid binding	aortic valve development	regulation of protein secretion	Steroid hormone biosynthesis			cation channel complex	vacuole		regulation of lymphocyte proliferation	regulation of immune effector process		carboxylic acid transport			head development		response to inorganic substance		regulation of defense response				chemotaxis
dopamine uptake	ECM-receptor interaction	vasoconstriction	diterpenoid metabolic process			actin-dependent ATPase activity	protein maturation		positive regulation of chemotaxis	response to bacterium		Semaphorin interactions			embryonic organ development		basal plasma membrane		regulation of cell adhesion				taxis
ion channel complex	NABA BASEMENT MEMBRANES	dendrite development	defense response to bacterium			catecholamine metabolic process	retina morphogenesis in camera-type eye		regulation of mononuclear cell proliferation	Cytokine-cytokine receptor interaction		platelet alpha granule			growth cone		positive regulation of cytokine production		regulation of inflammatory response				NABA COLLAGENS
catecholamine uptake	negative regulation of lymphocyte activation	regulation of blood circulation	Formation of Fibrin Clot (Clotting Cascade)			catechol-containing compound metabolic process	regulation of endopeptidase activity		neuron migration	AGE-RAGE signaling pathway in diabetic complications		Class A/1 (Rhodopsin-like receptors)			brain development		neuropeptide receptor activity		sulfur compound binding				Collagen chain trimerization
positive regulation of growth	semi-lunar valve development	muscle system process	oxidoreductase activity			response to amyloid-beta	granulocyte migration		regulation of leukocyte proliferation	regulation of interferon-gamma production		Malaria			neuron projection terminus		PI3K-Akt signaling pathway		growth factor activity				endoplasmic reticulum lumen
digestive tract morphogenesis	Binding and Uptake of Ligands by Scavenger Receptors	regulation of peptide secretion	terpenoid metabolic process			Neuronal System	urogenital system development		biomineral tissue development	cellular response to lipopolysaccharide		blood coagulation			site of polarized growth		transmembrane receptor protein tyrosine kinase signaling pathway						regeneration
specific granule	regulation of long-term synaptic potentiation	regulation of insulin secretion	Retinol metabolism			developmental growth	Diseases associated with O-glycosylation of proteins		biomineralization	gland development		peptide receptor activity			synaptic membrane		basal part of cell						Protein digestion and absorption
cochlea development	negative regulation of T cell differentiation	negative regulation of bone resorption	primary alcohol metabolic process			amine transport	regulation of peptidase activity		bone remodeling	interferon-gamma production		hemostasis			Integrin cell surface interactions		peptide binding						blood circulation
tertiary granule	TNFR2 non-canonical NF-kB pathway	sarcolemma	antimicrobial peptide production			voltage-gated cation channel activity	epidermis development		positive regulation of neuron differentiation	formation of primary germ layer		coagulation			Cell junction organization		cell projection membrane						circulatory system process
presynapse assembly	tumor necrosis factor receptor superfamily binding	regulation of peptide hormone secretion	intrinsic component of external side of plasma membrane			regulation of secretion	hormone metabolic process		regulation of synaptic plasticity	cellular response to molecule of bacterial origin		GTPase regulator activity			integrin binding		activation of MAPK activity						side of membrane
dopamine transport	memory	regulation of hormone secretion	regulation of antimicrobial humoral response			positive regulation of synapse assembly	tissue regeneration		bone mineralization	cell-cell junction organization		positive regulation of Notch signaling pathway			Cell adhesion molecules (CAMs)		Biological oxidations						external side of plasma membrane
transmembrane transporter complex	axon regeneration	regulation of heart rate	positive regulation of defense response to bacterium			regulation of nervous system development	protein processing		negative regulation of cell differentiation	xenobiotic metabolic process		aging			neuronal cell body		metal ion transmembrane transporter activity						inflammatory response
regulation of amyloid-beta formation	negative regulation of leukocyte activation	regulation of actin cytoskeleton organization	cellular hormone metabolic process			calcium ion transmembrane transport	PID HNF3B PATHWAY		heart development	cellular response to xenobiotic stimulus		monocarboxylic acid metabolic process			cellular response to nitrogen compound		sphingolipid biosynthetic process						T cell costimulation
granulocyte chemotaxis	heart valve morphogenesis	negative regulation of bone remodeling	isoprenoid metabolic process			regulation of ion transmembrane transport	regulation of protein kinase B signaling		G alpha (q) signalling events	positive regulation of immune effector process		positive regulation of cell motility			vasculature development		ion channel activity						lymphocyte costimulation
presynapse organization	negative regulation of lymphocyte differentiation	regulation of bone resorption	blood coagulation_ fibrin clot formation			insulin-like growth factor binding	regulation of vesicle-mediated transport		osteoblast differentiation	response to xenobiotic stimulus		Salivary secretion			postsynapse organization		sphingolipid metabolic process						positive regulation of cell adhesion
innervation	negative regulation of cell-cell adhesion	regulation of vasoconstriction	protein activation cascade			microfilament motor activity	regulation of myoblast differentiation		regulation of chemotaxis	regulation of humoral immune response		G protein-coupled peptide receptor activity			regulation of membrane potential		inorganic cation transmembrane transporter activity						eye development
RHO GTPases Activate NADPH Oxidases	maternal process involved in female pregnancy	regulation of actin filament-based process	alditol:NADP+ 1-oxidoreductase activity			regulation of secretion by cell	secretory granule lumen		positive regulation of leukocyte cell-cell adhesion			iron ion binding			axon development		regulation of hormone levels						leukocyte chemotaxis
synaptic transmission_ dopaminergic	neuron projection regeneration	negative chemotaxis	steroid dehydrogenase activity_ acting on the CH-OH group of donors_ NAD or NADP as acceptor			sensory perception of sound	cytoplasmic vesicle lumen		response to alcohol			Cytochrome P450 - arranged by substrate type			cardiac ventricle development		multicellular organismal homeostasis						positive regulation of response to external stimulus
positive regulation of calcium ion transport into cytosol	negative regulation of cell activation	regulation of cell projection size	peptidase regulator activity			regulation of transmembrane transport	chemokine production		striated muscle tissue development			regulation of blood coagulation			blood vessel development		alcohol metabolic process						leukocyte cell-cell adhesion
Peptide hormone metabolism	heart valve development	hormone secretion	regulation of complement activation			positive regulation of ion transmembrane transporter activity	vesicle lumen		heart morphogenesis			Hemostasis			Regulation of Insulin-like Growth Factor (IGF) transport and uptake by Insulin-like Growth Factor Binding Proteins (IGFBPs)		hormone biosynthetic process						Collagen degradation
glucocorticoid metabolic process	Immunoregulatory interactions between a Lymphoid and a non-Lymphoid cell	regulation of protein polymerization	positive regulation of epithelial cell proliferation			regulation of presynapse assembly	serine-type endopeptidase inhibitor activity		intrinsic component of synaptic membrane			platelet alpha granule lumen			cell body		Notch signaling pathway						DNA-binding transcription activator activity_ RNA polymerase II-specific
regulation of amyloid precursor protein catabolic process	diencephalon development	negative regulation of tissue remodeling	positive regulation of heterotypic cell-cell adhesion			regulation of presynapse organization	protein kinase B signaling		positive regulation of lymphocyte activation			regulation of hemostasis			PID AVB3 INTEGRIN PATHWAY		cation transmembrane transporter activity						Collagen biosynthesis and modifying enzymes
positive regulation of protein maturation	response to axon injury	GPCR downstream signalling	steroid dehydrogenase activity			ion homeostasis	copper ion binding		regulation of muscle system process			SLC-mediated transmembrane transport			regulation of cell activation		digestive system development						DNA-binding transcription activator activity
response to metal ion	negative regulation of lymphocyte proliferation	regulation of axonogenesis	negative regulation of proteolysis			Ras signaling pathway	regulation of Notch signaling pathway		lymphocyte differentiation			cytokine production involved in immune response			modulation of chemical synaptic transmission		channel activity						cell chemotaxis
amyloid-beta formation	negative regulation of mononuclear cell proliferation	tissue remodeling	regulation of defense response to bacterium			cellular metal ion homeostasis	Phase II - Conjugation of compounds		T cell differentiation			positive regulation of cell migration			regulation of trans-synaptic signaling		passive transmembrane transporter activity						camera-type eye development
cellular response to metal ion	oogenesis	hormone transport	digestive system process			supramolecular fiber organization	specific granule lumen		muscle tissue development			organic acid transport			postsynaptic membrane		Transport of small molecules						positive regulation of inflammatory response
phosphatidylinositol-mediated signaling	cellular response to transforming growth factor beta stimulus	Dopaminergic synapse	estradiol 17-beta-dehydrogenase activity			metal ion homeostasis	vacuolar membrane		locomotory behavior			nucleoside-triphosphatase regulator activity			placenta development		response to wounding						NABA ECM GLYCOPROTEINS
secretory granule membrane	cellular response to growth factor stimulus	insulin secretion	Inflammatory bowel disease (IBD)			positive regulation of transmembrane transport	regulation of proteolysis					mononuclear cell migration			cell-cell junction		positive regulation of cell-cell adhesion						collagen trimer
inositol lipid-mediated signaling	negative regulation of leukocyte proliferation	regulation of bone remodeling	positive regulation of production of molecular mediator of immune response			positive regulation of ion transmembrane transport	cornification					regulation of coagulation			cellular response to organonitrogen compound		Transport of bile salts and organic acids_ metal ions and amine compounds						positive regulation of T cell activation
regulation of epidermal cell differentiation	response to transforming growth factor beta	neurotransmitter transport	digestion			positive regulation of nervous system development	endopeptidase inhibitor activity					oxidoreductase activity_ acting on paired donors_ with incorporation or reduction of molecular oxygen			cardiac muscle tissue development		Neuroactive ligand-receptor interaction
regulation of protein maturation	tumor necrosis factor-mediated signaling pathway	positive regulation of voltage-gated calcium channel activity	lymphocyte mediated immunity			regulation of cell projection organization	lytic vacuole membrane					Retrograde endocannabinoid signaling					positive regulation of cellular component movement
regulation of cytokine production	cardiac septum development	cell adhesion mediated by integrin	Aflatoxin activation and detoxification			Adherens junctions interactions	lysosomal membrane					regulation of wound healing					GABAergic synapse
cellular biogenic amine metabolic process	response to growth factor	presynapse	anchored component of external side of plasma membrane			cation homeostasis	negative regulation of endopeptidase activity					negative regulation of blood coagulation					positive regulation of locomotion
neurotransmitter reuptake	response to amino acid	regulation of actin filament organization	immunoglobulin mediated immune response			cardiac ventricle morphogenesis	digestive tract development					response to nutrient levels
negative regulation of exocytosis	regulation of lymphocyte activation	cell-substrate junction	growth factor receptor binding			inorganic ion homeostasis	peptidase inhibitor activity					negative regulation of wound healing
phenol-containing compound metabolic process	Adaptive Immune System	regulation of heart contraction	B cell mediated immunity			cellular ion homeostasis	regulation of JNK cascade					regulation of protein binding
somitogenesis	response to ketone	peptide hormone secretion	positive regulation of signaling receptor activity			positive regulation of cation channel activity	negative regulation of peptidase activity					active transmembrane transporter activity
embryonic pattern specification	negative regulation of cell adhesion	protein secretion	Phase I - Functionalization of compounds			cognition	endopeptidase regulator activity					negative regulation of hemostasis
proximal/distal pattern formation	Focal adhesion	axon guidance	endodermal cell differentiation			vesicle cytoskeletal trafficking	antimicrobial humoral immune response mediated by antimicrobial peptide					Peptide ligand-binding receptors
neurotrophin TRK receptor signaling pathway	epithelial tube morphogenesis	establishment of protein localization to extracellular region	Interleukin-4 and Interleukin-13 signaling			organ growth	Chemical carcinogenesis					neuropeptide signaling pathway
pallium development	response to ethanol	neuron projection guidance	alcohol dehydrogenase (NADP+) activity			gated channel activity	Diseases of glycosylation					negative regulation of coagulation
Sialic acid metabolism	glycosyl compound metabolic process	regulation of supramolecular fiber organization	JNK cascade			regulation of cation transmembrane transport	antimicrobial humoral response					heme binding
amyloid-beta metabolic process	learning	regulation of actin filament polymerization	Metabolism of vitamins and cofactors			positive regulation of calcium ion transmembrane transporter activity	Breast cancer					positive regulation of cytokine production involved in immune response
transmission of nerve impulse	female gamete generation	GPCR ligand binding	Pertussis			positive regulation of cell projection organization	response to calcium ion					negative regulation of response to external stimulus
catecholamine transport	B cell receptor signaling pathway	small GTPase mediated signal transduction	positive regulation of humoral immune response			calcium ion transport						response to extracellular stimulus
inner ear auditory receptor cell differentiation	branching morphogenesis of an epithelial tube	mature B cell differentiation involved in immune response	maintenance of gastrointestinal epithelium			neurotransmitter uptake						epithelial cell proliferation
regulation of epidermis development	response to drug	Nervous system development	Interleukin-10 signaling			Transcriptional regulation by the AP-2 (TFAP2) family of transcription factors						sodium ion transmembrane transporter activity
smooth muscle cell differentiation	transmembrane receptor protein serine/threonine kinase signaling pathway	chemorepellent activity	pattern recognition receptor activity			positive regulation of developmental growth						aminoglycan biosynthetic process
regulation of cardiocyte differentiation	regulation of T cell differentiation	regulation of cytoskeleton organization	guanyl-nucleotide exchange factor activity			regulation of neurogenesis						tetrapyrrole binding
insulin-like growth factor receptor signaling pathway	cardiac chamber development	regulation of small GTPase mediated signal transduction	humoral immune response mediated by circulating immunoglobulin			cellular biogenic amine biosynthetic process						Arachidonic acid metabolism
cellular response to inorganic substance	germ cell development	regulation of extent of cell growth	drug metabolism			amine biosynthetic process						Metabolism of lipids
tertiary granule membrane		bone resorption	azurophil granule			positive regulation of release of sequestered calcium ion into cytosol						negative regulation of response to wounding
protein kinase A signaling		focal adhesion	primary lysosome			regulation of cell development						Rheumatoid arthritis
cellular transition metal ion homeostasis		protein polymerization	defense response to protozoan			telencephalon development						O-glycan processing
detection of biotic stimulus		response to toxic substance	Xenobiotics			dendritic spine						Platelet activation_ signaling and aggregation
amyloid-beta clearance		Post-translational protein phosphorylation	fibrinolysis			inner ear receptor cell development						carboxylic acid transmembrane transporter activity
neurotrophin signaling pathway		regulation of microvillus length	camera-type eye photoreceptor cell differentiation			neuron spine						O-linked glycosylation of mucins
cargo receptor activity		regulation of actin polymerization or depolymerization	regulation of protein polyubiquitination			forebrain development						Post-translational modification: synthesis of GPI-anchored proteins
GDP binding		regulation of actin filament length	response to protozoan			astrocyte development						organic acid transmembrane transporter activity
aminopeptidase activity		epithelial cell-cell adhesion	PID CMYB PATHWAY			NCAM1 interactions						cell-matrix adhesion
negative regulation of Notch signaling pathway		negative regulation of supramolecular fiber organization	positive regulation of JNK cascade			regulation of neuron projection development						lymphocyte chemotaxis
Hsp70 protein binding		actin filament polymerization	negative regulation of epithelial cell apoptotic process			regulation of calcium ion transport						platelet degranulation
skin development		vascular transport	water-soluble vitamin metabolic process			regulation of plasma membrane bounded cell projection organization						Platelet degranulation
positive regulation of small GTPase mediated signal transduction		mature B cell differentiation	Metal ion SLC transporters			Calcium signaling pathway						monocyte chemotaxis
renal system development		positive regulation of vasoconstriction	regulation of leukocyte mediated immunity			cellular response to amyloid-beta						Response to elevated platelet cytosolic Ca2+
leading edge membrane		regulation of establishment of protein localization	anion transmembrane transporter activity			regulation of amine transport						response to interleukin-1
heat shock protein binding		filopodium membrane	activation of immune response			regulation of metal ion transport						Golgi lumen
Nicotine addiction		heart contraction	Glutathione metabolism			cellular cation homeostasis						monooxygenase activity
regulation of cysteine-type endopeptidase activity		phosphoric ester hydrolase activity	regulation of heterotypic cell-cell adhesion			cell fate commitment						plasma membrane bounded cell projection assembly
monoamine transport		embryo implantation	BMAL1:CLOCK_NPAS2 activates circadian gene expression			regulation of protein localization to membrane
monocarboxylic acid binding		phosphatase activity	aldo-keto reductase (NADP) activity			endothelium development
regulation of mast cell activation		cell-cell signaling involved in cardiac conduction	transition metal ion transport			voltage-gated ion channel activity
cytoplasmic vesicle membrane		positive regulation of GTPase activity	hydrogen peroxide metabolic process			voltage-gated channel activity
positive regulation of protein localization to membrane		vesicle-mediated transport in synapse	regulation of response to biotic stimulus			positive regulation of cellular component biogenesis
epidermal cell differentiation		regulation of protein transport	Formation of the cornified envelope			blood vessel morphogenesis
Transcriptional misregulation in cancer		T-tubule	positive regulation of interleukin-8 production			membrane raft
vitamin transport		regulation of voltage-gated calcium channel activity	vitamin metabolic process			membrane microdomain
axis specification		angiogenesis	adaptive immune response based on somatic recombination of immune receptors built from immunoglobulin superfamily domains			regulation of calcium ion transmembrane transport
hair cell differentiation		Arrhythmogenic right ventricular cardiomyopathy (ARVC)	epithelial structure maintenance			response to mechanical stimulus
Voltage gated Potassium channels		cellular polysaccharide biosynthetic process	positive regulation of protein kinase B signaling			regulation of calcium ion transport into cytosol
hair cycle process		negative regulation of cellular component organization	cytokine receptor binding			muscle structure development
molting cycle process		Serotonergic synapse	positive regulation of wound healing			multicellular organismal signaling
skin epidermis development		Renin secretion	interleukin-12 production			membrane lipid biosynthetic process
somite development		heart process	regulation of interleukin-12 production			Neurotransmitter receptors and postsynaptic signal transmission
endocardial cushion development		regulation of cell size	complement activation			regulation of transmembrane transporter activity
positive regulation of potassium ion transport		marginal zone B cell differentiation	regulation of interleukin-8 production			peptide secretion
autonomic nervous system development		regulation of dendrite development	liver development			cation channel activity
DNA-binding transcription factor binding		collagen fibril organization	regulation of epithelial cell proliferation			Rap1 signaling pathway
amyloid-beta binding		vasodilation	antibacterial humoral response			reproductive structure development
transition metal ion homeostasis		membrane depolarization during action potential	ERBB2 signaling pathway			heart growth
nephron development		forelimb morphogenesis	hepaticobiliary system development			regulation of potassium ion transport
positive regulation of phosphatidylinositol 3-kinase signaling		striated muscle contraction	complement activation_ classical pathway			circadian entrainment
specific granule membrane		establishment of tissue polarity	Cargo concentration in the ER			positive regulation of neuron projection development
anterior/posterior axis specification		establishment of planar polarity	Activation of Matrix Metalloproteinases			positive regulation of hydrolase activity
positive regulation of neural precursor cell proliferation		cardiac muscle cell action potential	PID IL4 2PATHWAY			reproductive system development
retina development in camera-type eye		response to corticosteroid	defense response to Gram-positive bacterium			cellular divalent inorganic cation homeostasis
Antimicrobial peptides		negative regulation of cell projection organization	regulation of signaling receptor activity			Potassium Channels
positive regulation of cell junction assembly		positive regulation of heart contraction	positive regulation of interferon-gamma production			neutrophil chemotaxis
mesenchyme morphogenesis		cardiac muscle tissue morphogenesis	interleukin-8 production			membrane lipid metabolic process
terminal bouton		aldosterone synthesis and secretion	Estrogen signaling pathway			myosin complex
SLC transporter disorders		positive regulation of secretion by cell	positive regulation of NIK/NF-kappaB signaling			metal ion transport
regulation of lipase activity		polysaccharide biosynthetic process	regulation of production of molecular mediator of immune response			positive regulation of neurogenesis
regulation of cysteine-type endopeptidase activity involved in apoptotic process		integral component of synaptic membrane	negative regulation of endothelial cell apoptotic process			regulation of transporter activity
RNA polymerase II-specific DNA-binding transcription factor binding		filopodium	type 2 immune response			neuron projection morphogenesis
positive regulation of organ growth		regulation of neurotransmitter levels	mucosal immune response			divalent inorganic cation homeostasis
regulation of cellular protein localization		regulation of peptide transport	sensory perception of taste			positive regulation of cell development
positive regulation of cysteine-type endopeptidase activity		signal release from synapse	cellular modified amino acid metabolic process			ear morphogenesis
phosphatidylinositol 3-kinase signaling		neurotransmitter secretion	chloride transport			cell morphogenesis involved in neuron differentiation
ceramide metabolic process		actin binding	estrogen metabolic process			plasma membrane raft
regulation of organ growth		actin polymerization or depolymerization	steroid hydroxylase activity			plasma membrane bounded cell projection morphogenesis
regulation of epithelial cell differentiation		negative regulation of cytoskeleton organization	positive regulation of response to wounding			muscle cell differentiation
PID SHP2 PATHWAY		positive regulation of blood circulation	regulation of lymphocyte mediated immunity			cardiac muscle cell differentiation
vesicle fusion		neuron to neuron synapse	adaptive immune response			cell projection morphogenesis
exocytic vesicle		negative regulation of neuron projection development	Metabolism of xenobiotics by cytochrome P450			regulation of cell division
regulation of apoptotic signaling pathway		GTPase activator activity	chloride channel activity			Cholinergic synapse
cellular amine metabolic process		Axon guidance	regulation of leukocyte migration			cardiac chamber morphogenesis
molting cycle		dopamine biosynthetic process	positive regulation of interleukin-12 production			tubulin binding
hair cycle		negative regulation of secretion	positive regulation of stress-activated MAPK cascade			regulation of cell morphogenesis
Iron uptake and transport		mononuclear cell differentiation	negative regulation of interferon-gamma production			calcium channel activity
scaffold protein binding		phosphatidylserine binding	detection of chemical stimulus involved in sensory perception of bitter taste			glycosphingolipid metabolic process
nephron epithelium development		postsynaptic density	organ or tissue specific immune response			regulation of cation channel activity
transmitter-gated channel activity		regulation of protein-containing complex assembly	Extra-nuclear estrogen signaling			cell part morphogenesis
neuron projection membrane		actin filament bundle organization	positive regulation of stress-activated protein kinase signaling cascade			positive regulation of kinase activity
transmitter-gated ion channel activity		regulation of muscle contraction	genitalia development			positive regulation of protein kinase activity
cerebral cortex development		ADORA2B mediated anti-inflammatory cytokines production	stress-activated MAPK cascade			early endosome
amine metabolic process		developmental cell growth	regulation of leukocyte chemotaxis			regulation of phospholipase activity
regulation of protein processing		stem cell division	Constitutive Signaling by Aberrant PI3K in Cancer			Inositol phosphate metabolism
organelle membrane fusion		actomyosin structure organization	eye photoreceptor cell differentiation			inositol phosphate metabolic process
postsynaptic neurotransmitter receptor activity		asymmetric synapse	Staphylococcus aureus infection			protein domain specific binding
neurotransmitter receptor activity		presynaptic membrane	oxidoreductase activity_ acting on the CH-OH group of donors_ NAD or NADP as acceptor			axonogenesis
glycolipid metabolic process		parallel fiber to Purkinje cell synapse	Retinoid metabolism and transport			morphogenesis of an epithelium
glial cell development		negative regulation of amino acid transport	ABC transporters			muscle organ development
liposaccharide metabolic process		N-acetyllactosaminide beta-1_3-N-acetylglucosaminyltransferase activity	oxidoreductase activity_ acting on the aldehyde or oxo group of donors			negative regulation of cell growth
glomerulus development		developmental growth involved in morphogenesis	Metabolism of water-soluble vitamins and cofactors			G alpha (i) signalling events
NCAM signaling for neurite out-growth		hydro-lyase activity	drug metabolic process			regulation of developmental growth
Synthesis of substrates in N-glycan biosythesis		intrinsic component of presynaptic membrane	sensory perception of bitter taste			SH3 domain binding
potassium ion transport		membrane depolarization	regulation of JUN kinase activity			lymphocyte activation involved in immune response
transmembrane receptor protein tyrosine kinase activity		cellular carbohydrate biosynthetic process	regulation of cytokine production involved in immune response			regulation of ion transmembrane transporter activity
mast cell activation		transport across blood-brain barrier	inorganic anion transport			cell growth
cranial skeletal system development		regulation of tissue remodeling	detection of chemical stimulus involved in sensory perception of taste			regulation of release of sequestered calcium ion into cytosol
RAB geranylgeranylation		regulation of establishment of planar polarity	Regulation of Complement cascade			ERK1 and ERK2 cascade
embryo development ending in birth or egg hatching		negative regulation of amine transport	stress-activated protein kinase signaling cascade			positive regulation of leukocyte activation
positive regulation of angiogenesis		positive regulation of heart rate	positive regulation of interleukin-6 production			cardiac muscle cell development
Disorders of transmembrane transporters		lamellipodium	anion channel activity			carboxylic acid binding
positive regulation of vasculature development		negative regulation of secretion by cell	oxidoreductase activity_ acting on paired donors_ with incorporation or reduction of molecular oxygen_ NAD(P)H as one donor_ and incorporation of one atom of oxygen			amide binding
glycolipid biosynthetic process		muscle cell development	Metabolism of fat-soluble vitamins			Regulation of insulin secretion
DNA-binding transcription repressor activity_ RNA polymerase II-specific		lyase activity	sulfur compound transport			vasculogenesis
ceramide biosynthetic process		Anti-inflammatory response favouring Leishmania parasite infection	keratinocyte proliferation			calcium ion transmembrane import into cytosol
DNA-binding transcription repressor activity		Leishmania parasite growth and survival	chemokine activity			calcium ion transmembrane transporter activity
nerve development		protein complex oligomerization	cellular response to interleukin-1			cellular response to organic cyclic compound
artery morphogenesis		myeloid leukocyte cytokine production	oxidoreductase activity_ acting on CH-OH group of donors			tissue morphogenesis
cellular iron ion homeostasis		Endogenous sterols	Signaling by ERBB2			action potential
superoxide metabolic process		adenylate cyclase-modulating G protein-coupled receptor signaling pathway	bile acid metabolic process			regulation of cell growth
positive regulation of Ras protein signal transduction		positive regulation of secretion	regulation of chemokine production			cell morphogenesis involved in differentiation
response to estrogen		cardiac conduction system development	production of molecular mediator of immune response			B cell differentiation
myosin binding		gamma-aminobutyric acid transport	regulation of stress-activated MAPK cascade			positive regulation of cell activation
neutrophil migration		spanning component of plasma membrane	azurophil granule lumen			lipid biosynthetic process
astrocyte differentiation		poly-N-acetyllactosamine biosynthetic process	Interferon gamma signaling			dendritic spine organization
positive regulation of endopeptidase activity		regulation of microvillus organization	regulation of nervous system process			regulation of neural precursor cell proliferation
organic hydroxy compound biosynthetic process		adenylate cyclase-activating G protein-coupled receptor signaling pathway	Cell surface interactions at the vascular wall			columnar/cuboidal epithelial cell differentiation
positive regulation of lipase activity		positive regulation of osteoblast differentiation	maintenance of protein location			neural precursor cell proliferation
extracellular ligand-gated ion channel activity		neuron projection organization	Cytokine Signaling in Immune system			dendrite morphogenesis
regulation of phosphatidylinositol 3-kinase signaling		muscle tissue morphogenesis	regulation of stress-activated protein kinase signaling cascade			Transmission across Chemical Synapses
GTPase activity		postsynaptic specialization	electron transfer activity			neuron death
Pathways in cancer		morphogenesis of a polarized epithelium	metallopeptidase activity			striated muscle cell differentiation
regulation of neuron differentiation		regulation of animal organ morphogenesis	peroxidase activity			organic hydroxy compound transport
polyol metabolic process		Activation of G protein gated Potassium channels	cilium			regulation of calcium ion transmembrane transporter activity
steroid biosynthetic process		Inhibition of voltage gated Ca2+ channels via Gbeta/gamma subunits	regulation of immunoglobulin mediated immune response			cardiac cell development
kidney epithelium development		G protein gated Potassium channels	regulation of B cell mediated immunity			positive regulation of protein binding
activation of protein kinase activity		embryonic forelimb morphogenesis	Pancreatic secretion			regulation of anatomical structure size
steroid hormone receptor binding		coreceptor activity	ruffle membrane			regulation of cytosolic calcium ion concentration
virus receptor activity		Lysosphingolipid and LPA receptors	PID FGF PATHWAY			chordate embryonic development
embryonic heart tube development		poly-N-acetyllactosamine metabolic process	tertiary granule lumen			positive regulation of exocytosis
positive regulation of cell morphogenesis involved in differentiation		negative regulation of smooth muscle contraction	symporter activity			maintenance of location in cell
Biosynthesis of the N-glycan precursor (dolichol lipid-linked oligosaccharide_ LLO) and transfer to a nascent protein		negative regulation of transport	chloride transmembrane transport			ephrin receptor signaling pathway
cytoskeleton-dependent intracellular transport		synaptic vesicle cycle	clathrin-coated vesicle			regulation of potassium ion transmembrane transport
iron ion transport		Class B/2 (Secretin family receptors)	cysteine-type endopeptidase inhibitor activity			reactive oxygen species metabolic process
exogenous protein binding		regulation of steroid metabolic process	secondary metabolic process
PID P73PATHWAY		actin filament-based movement	protein threonine kinase activity
sterol biosynthetic process		microvillus organization	regulation of epithelial cell apoptotic process
calmodulin binding		regulation of cell shape	protein serine kinase activity
regulation of regulated secretory pathway		Oxytocin signaling pathway	oxidoreductase activity_ acting on peroxide as acceptor
myoblast differentiation		positive regulation of hormone secretion	calcium-dependent phospholipid binding
hair follicle development		bioactive lipid receptor activity	ERBB signaling pathway
cell leading edge		carbonate dehydratase activity	sensory perception of pain
positive regulation of cysteine-type endopeptidase activity involved in apoptotic process		dendritic spine development	response to interferon-gamma
cellular response to calcium ion		non-canonical Wnt signaling pathway	anion transmembrane transport
ligand-gated channel activity		regulation of amino acid transport	Complement cascade
ligand-gated ion channel activity		negative regulation of stress fiber assembly	ATPase-coupled transmembrane transporter activity
positive regulation of peptidase activity		multicellular organism aging	regulation of cell killing
transmembrane receptor protein kinase activity		positive regulation of ERK1 and ERK2 cascade	chloride transmembrane transporter activity
calcium-dependent protein binding		negative regulation of G protein-coupled receptor signaling pathway	zymogen activation
detection of external stimulus		muscle organ morphogenesis	azurophil granule membrane
negative regulation of autophagy		smooth muscle contraction	oxidoreductase activity_ acting on a sulfur group of donors
protein localization to plasma membrane		epithelial cilium movement involved in extracellular fluid movement	positive regulation of myeloid cell differentiation
establishment of vesicle localization		positive regulation of cellular catabolic process	positive regulation of protein tyrosine kinase activity
iron ion homeostasis		G protein-coupled receptor internalization	photoreceptor cell differentiation
Protein-protein interactions at synapses		Melanogenesis	export across plasma membrane
ureteric bud development		actin filament bundle assembly	positive regulation of response to biotic stimulus
cardiocyte differentiation		regulation of bone mineralization	regulation of innate immune response
voltage-gated potassium channel activity		platelet activation	PI3K/AKT Signaling in Cancer
mesonephric epithelium development		stem cell differentiation	heterotypic cell-cell adhesion
mesonephric tubule development		positive regulation of apoptotic process	primary active transmembrane transporter activity
polymeric cytoskeletal fiber		cellular polysaccharide metabolic process	response to fatty acid
kidney development		regulation of sodium ion transmembrane transporter activity	regulation of endothelial cell apoptotic process
potassium ion transmembrane transport		cardiac muscle cell action potential involved in contraction	Visual phototransduction
organelle fusion		protein kinase activity	fatty acid derivative biosynthetic process
condensed nuclear chromosome		positive regulation of cell death	tetrapyrrole metabolic process
cell fate specification		positive regulation of axonogenesis	PI5P_ PP2A and IER3 Regulate PI3K/AKT Signaling
		positive regulation of carbohydrate metabolic process	cell projection assembly
		Nitrogen metabolism	ciliary basal body
		response to hydroperoxide	positive regulation of leukocyte differentiation
		negative regulation of platelet activation	positive regulation of hemopoiesis
		regulation of collateral sprouting	glycosaminoglycan biosynthetic process
		regulation of platelet activation	calcium-ion regulated exocytosis
		negative regulation of actin filament bundle assembly	filopodium assembly
		Metabolic disorders of biological oxidation enzymes	positive regulation of lymphocyte mediated immunity
		anatomical structure homeostasis	Transport of inorganic cations/anions and amino acids/oligopeptides
		monocarboxylic acid biosynthetic process	regulation of interleukin-6 production
		B cell activation involved in immune response	GABA-ergic synapse
		synaptic vesicle exocytosis	cholesterol transport
		enzyme activator activity	regulation of NIK/NF-kappaB signaling
		stress fiber assembly	negative regulation of innate immune response
		cellular amino acid catabolic process	metalloexopeptidase activity
		contractile actin filament bundle assembly	Keratinization
		appendage morphogenesis	non-motile cilium
		limb morphogenesis	visual perception
		cellular response to hormone stimulus	PID HIF1 TFPATHWAY
		integral component of presynaptic membrane	endothelial cell apoptotic process
		carbon-oxygen lyase activity	interleukin-6 production
		PID BETA CATENIN NUC PATHWAY	immune response-regulating cell surface receptor signaling pathway
		extracellular transport	immune response-regulating signaling pathway
		Alanine_ aspartate and glutamate metabolism	Negative regulation of the PI3K/AKT network
		Inwardly rectifying K+ channels	negative regulation of hydrolase activity
		cardiac muscle contraction	sensory perception of light stimulus
		response to glucocorticoid	positive regulation of JUN kinase activity
		protein O-linked glycosylation	cellular detoxification
		dicarboxylic acid catabolic process	chemokine receptor binding
		response to steroid hormone	Melanoma
		Wnt signaling pathway_ planar cell polarity pathway
		regulation of small molecule metabolic process
		regulation of lipid metabolic process
		protein complex involved in cell adhesion
		Aldosterone synthesis and secretion
		neuron apoptotic process
		apical junction complex
		cytokine binding
		appendage development
		limb development
		positive regulation of programmed cell death
		protein localization to cell junction
		cell communication involved in cardiac conduction
		fatty acid biosynthetic process
		calcium ion import
		Hypertrophic cardiomyopathy (HCM)
		receptor metabolic process
		cardiac muscle cell membrane repolarization
		regulation of smooth muscle contraction
		regulation of platelet aggregation
		Other semaphorin interactions
		cell cortex
		stem cell development
		PDZ domain binding
		carbohydrate binding
		Amyloid fiber formation
		regulation of ossification
		cellular response to external stimulus
		dendritic spine morphogenesis
		positive regulation of interleukin-10 production
		insulin resistance
		G beta:gamma signalling through CDC42
		catecholamine biosynthetic process
		spanning component of membrane
		ankyrin binding
		SUMOylation of transcription factors
		negative regulation of organic acid transport
		serotonin transport
		regulation of hormone biosynthetic process
		catechol-containing compound biosynthetic process
		response to peptide
		positive regulation of catabolic process
		Glutamatergic synapse
		polysaccharide metabolic process
		negative regulation of cell development
		regulation of ERK1 and ERK2 cascade
		regulation of heart rate by cardiac conduction
		positive regulation of axon extension
		positive regulation of bone mineralization
		regulation of postsynapse organization
		regulation of sodium ion transport
		phospholipid binding
		secondary active transmembrane transporter activity
		dephosphorylation
		G alpha (s) signalling events
		alpha-amino acid catabolic process
		one-carbon metabolic process
		platelet aggregation
		positive regulation of gliogenesis
		protein homooligomerization
		desensitization of G protein-coupled receptor signaling pathway
		negative adaptation of signaling pathway
		regulation of stress fiber assembly
		Adrenergic signaling in cardiomyocytes
		regulation of sodium ion transmembrane transport
		actin filament binding
		cellular response to hydrogen peroxide
		regulation of systemic arterial blood pressure
		positive regulation of Wnt signaling pathway
		adaptation of signaling pathway
		modified amino acid transmembrane transporter activity
		membrane depolarization during cardiac muscle cell action potential
		phosphorus-oxygen lyase activity
		response to muscle stretch
		negative regulation of muscle contraction
		cardiac conduction
		positive regulation of lipid metabolic process
		positive regulation of dendritic spine development
		regulation of axon extension
		negative regulation of synaptic transmission
		kinase activity
		bicarbonate transport
		Activation of GABAB receptors
		sodium channel activity
		GABA B receptor activation
		negative regulation of anion transport
		amino acid transport
		acute inflammatory response to antigenic stimulus
		calcium-dependent protein serine/threonine kinase activity
		collateral sprouting
		negative regulation of cell cycle arrest
		regulation of biomineral tissue development
		RAC1 GTPase cycle
		icosanoid metabolic process
		cellular response to peptide
		Amphetamine addiction
		cell-substrate adhesion
		modified amino acid binding
		Vasopressin-regulated water reabsorption
		ventricular cardiac muscle tissue morphogenesis
		tau protein binding
		voltage-gated calcium channel activity
		modulation of excitatory postsynaptic potential
		tight junction
		endothelial cell differentiation
		Leishmania infection
		response to peptide hormone
		positive regulation of smooth muscle cell proliferation
		regulation of biomineralization
		respiratory system development
		ameboidal-type cell migration
		melanocyte differentiation
		embryonic placenta morphogenesis
		calcium-dependent protein kinase activity
		response to gonadotropin
		Interleukin-6 family signaling
		positive regulation of glycolytic process
		vascular associated smooth muscle contraction
		membrane repolarization
		phospholipid dephosphorylation
		skeletal muscle organ development
		regulation of actomyosin structure organization
		acute-phase response
		glycogen biosynthetic process
		excitatory synapse
		glucan biosynthetic process
		CDC42 GTPase cycle
		RHO GTPase cycle
		endothelial cell development
		G-protein alpha-subunit binding
		polysaccharide binding
		neuropeptide binding
		regulation of neurotransmitter transport
		positive regulation of T cell proliferation
		phosphotransferase activity_ alcohol group as acceptor
		regulation of generation of precursor metabolites and energy
		positive regulation of NF-kappaB transcription factor activity
		positive regulation of protein secretion
		positive regulation of peptidyl-tyrosine phosphorylation
		peptidyl-tyrosine phosphorylation
		cardiac muscle cell contraction
		microglial cell activation
		positive regulation of biomineral tissue development
		acetylgalactosaminyltransferase activity
		positive regulation of cell growth
		excitatory postsynaptic potential
		response to oxidative stress
		peptidyl-tyrosine modification
		A tetrasaccharide linker sequence is required for GAG synthesis
		sodium channel complex
		galactosyltransferase activity
		microvillus membrane
		spectrin binding
		G alpha (z) signalling events
		intercalated disc
		positive regulation of receptor signaling pathway via STAT
		positive regulation of ossification
		positive regulation of biomineralization
		import into cell
		macrophage activation
		regulation of actin filament bundle assembly
		neuron projection extension
		Muscle contraction
		phospholipase C-activating G protein-coupled receptor signaling pathway
		response to retinoic acid
		small molecule biosynthetic process
		positive regulation of excitatory postsynaptic potential
		embryonic hindlimb morphogenesis
		high-density lipoprotein particle
		glutamine family amino acid catabolic process
		Syndecan interactions
		regulation of homotypic cell-cell adhesion
		positive regulation of acute inflammatory response
		protein tyrosine phosphatase activity
		peptidyl-tyrosine dephosphorylation
		positive regulation of lymphocyte proliferation
		Arginine and proline metabolism
		ventricular cardiac muscle tissue development
		response to interleukin-6
		chemical synaptic transmission_ postsynaptic
		positive regulation of mononuclear cell proliferation
		regulation of postsynaptic membrane potential
		nitric oxide metabolic process
		PID WNT SIGNALING PATHWAY
		cell-cell adhesion mediated by cadherin
		Adrenaline_noradrenaline inhibits insulin secretion
		Synthesis of IP3 and IP4 in the cytosol
		EGR2 and SOX10-mediated initiation of Schwann cell myelination
		membrane repolarization during action potential
		apoptotic cell clearance
		unsaturated fatty acid biosynthetic process
		peptidyl-serine phosphorylation
		response to oxygen levels
		response to hypoxia
		endocrine process
		negative regulation of protein polymerization
		cellular amino acid biosynthetic process
		reactive nitrogen species metabolic process
		negative regulation of developmental growth
		negative regulation of nervous system development
		actin cytoskeleton
		myeloid leukocyte differentiation
		Integration of energy metabolism
		integrin-mediated signaling pathway
		cardiac atrium morphogenesis
		Downregulation of ERBB2 signaling
		angiogenesis involved in wound healing
		PID INTEGRIN2 PATHWAY
		PID S1P S1P3 PATHWAY
		regulation of carbohydrate metabolic process
		Stimuli-sensing channels
		cytosolic calcium ion transport
		protein homodimerization activity
		receptor localization to synapse
		ovarian follicle development
		protein localization to synapse
		G alpha (12/13) signalling events
		positive regulation of small molecule metabolic process
		PID CDC42 REG PATHWAY
		Wnt-protein binding
		cyclin binding
		regulation of ruffle assembly
		heart trabecula morphogenesis
		regulation of glycogen biosynthetic process
		regulation of glucan biosynthetic process
		PID EPHRINB REV PATHWAY
		neural crest cell development
		carbohydrate biosynthetic process
		cellular response to nutrient levels
		glial cell differentiation
		maintenance of location
		gliogenesis
		embryonic appendage morphogenesis
		receptor internalization
		embryonic limb morphogenesis
		Fatty acid metabolism
		regulation of blood pressure
		amino acid binding
		Nicotinate metabolism
		modified amino acid transport
		positive regulation of sterol transport
		Uptake and actions of bacterial toxins
		protein kinase C signaling
		Glyoxylate metabolism and glycine degradation
		positive regulation of cholesterol transport
		inner ear receptor cell stereocilium organization
		Plasma lipoprotein remodeling
		hydrogen peroxide catabolic process
		integrin complex
		beta-catenin-TCF complex assembly
		integral component of synaptic vesicle membrane
		Taste transduction
		response to decreased oxygen levels
		establishment or maintenance of cell polarity
		negative regulation of small GTPase mediated signal transduction
		icosanoid biosynthetic process
		protein homotetramerization
		vitamin binding
		axon extension
		homeostasis of number of cells
		protein kinase activator activity
		hydrolase activity_ acting on ester bonds
		regulation of axon extension involved in axon guidance
		dendritic shaft
		mesodermal cell differentiation
		long-term memory
		receptor recycling
		cellular response to alkaloid
		Nuclear signaling by ERBB4
		G-protein beta:gamma signalling
		cerebellar cortex morphogenesis
		UDP-glycosyltransferase activity
		skeletal muscle tissue development
		unsaturated fatty acid metabolic process
		B cell activation
		positive regulation of lipid biosynthetic process
		adenylate cyclase-inhibiting G protein-coupled receptor signaling pathway
		positive regulation of lipid transport
		mesenchymal cell development
		cellular carbohydrate metabolic process
		positive regulation of leukocyte proliferation
		regulation of transmembrane receptor protein serine/threonine kinase signaling pathway
		beta-catenin binding
		homotypic cell-cell adhesion
		anatomical structure maturation
		glutamate metabolic process
		regulation of hormone metabolic process
		regulation of dopamine secretion
		positive regulation of phosphatidylinositol 3-kinase activity
		maintenance of blood-brain barrier
		dopamine secretion
		positive regulation of cytosolic calcium ion concentration involved in phospholipase C-activating G protein-coupled signaling pathway
		Amino acid transport across the plasma membrane
		chemokine binding
		Glucagon-type ligand receptors
		ubiquitin conjugating enzyme binding
		cell adhesion mediator activity
		cortical cytoskeleton organization
		bicellular tight junction
		lymphocyte migration
		positive regulation of peptide secretion
		perikaryon
		brush border membrane
		cellular amino acid metabolic process
		olefinic compound metabolic process
		Ion channel transport
		pigment cell differentiation
		regulation of endocrine process
		Phase 0 - rapid depolarisation
		hindlimb morphogenesis
		response to vitamin D
		regulation of membrane repolarization
		peptidyl-serine modification
		calcium ion transport into cytosol
		regulation of dendritic spine development
		GABA receptor activation
		regulation of organic acid transport
		negative regulation of hormone secretion
		actin-mediated cell contraction
		Vascular smooth muscle contraction
		positive regulation of cell-substrate adhesion
		energy homeostasis
		SIG REGULATION OF THE ACTIN CYTOSKELETON BY RHO GTPASES
		cardiac atrium development
		negative regulation of insulin secretion
		epiboly involved in wound healing
		African trypanosomiasis
		wound healing_ spreading of cells
		microtubule-based transport
		regulation of lipid localization
		regulation of angiogenesis
		Dilated cardiomyopathy
		inner ear morphogenesis
		kinase activator activity
		regulation of membrane permeability
		regulation of embryonic development
		regulation of B cell proliferation
		hormone activity
		cAMP signaling pathway
		neural crest cell differentiation
		regulation of BMP signaling pathway
		regulation of striated muscle contraction
		regulation of lipid transport
		reactive oxygen species biosynthetic process
		lateral plasma membrane
		regulation of cholesterol metabolic process
		regulation of potassium ion transmembrane transporter activity
		regulatory T cell differentiation
		lipoprotein particle
		plasma lipoprotein particle
		epiboly
		alpha-amino acid metabolic process
		cardiac muscle tissue growth
		Insulin secretion
		EPH-Ephrin signaling
		osteoclast differentiation
		positive regulation of organelle organization
		response to temperature stimulus
		regulation of osteoclast differentiation
		cellular aldehyde metabolic process
		regulation of vasculature development
		oligodendrocyte differentiation
		regulation of gliogenesis
		regulation of glycogen metabolic process
		neuron projection extension involved in neuron projection guidance
		positive regulation of lipid kinase activity
		apoptotic process involved in development
		axon extension involved in axon guidance
		postsynaptic membrane organization
		developmental maturation
		negative regulation of actin filament polymerization
		negative regulation of chemotaxis
		feeding behavior
		cerebellum development
		negative regulation of organelle organization
		regulation of muscle cell differentiation
		import across plasma membrane
		positive regulation of peptide hormone secretion
		alpha-tubulin binding
		regulation of polysaccharide biosynthetic process
		regulation of neuron apoptotic process
		Signaling by Rho GTPases_ Miro GTPases and RHOBTB3
		smooth muscle cell proliferation
		regulation of osteoblast differentiation
		cellular response to extracellular stimulus
		glycoprotein biosynthetic process
		lung development
		integral component of postsynaptic specialization membrane
		positive regulation of alpha-beta T cell activation
		regulation of cartilage development
		myeloid cell development
		negative regulation of muscle cell differentiation
		motor activity
		synaptic vesicle
		positive regulation of transferase activity
		regulation of interleukin-17 production
		cerebellum morphogenesis
		positive regulation of CD4-positive_ alpha-beta T cell activation
		protein-lipid complex
		ubiquitin-like protein conjugating enzyme binding
		Phosphatidylinositol signaling system
		protein serine/threonine kinase activity
		Long-term potentiation
		sterol metabolic process
		activation of adenylate cyclase activity
		xenobiotic transport
		Smooth Muscle Contraction
		negative regulation of striated muscle cell differentiation
		calcium channel complex
		associative learning
		multicellular organismal response to stress
		regulation of glial cell differentiation
		alpha-amino acid biosynthetic process
		regulation of reactive oxygen species biosynthetic process
		regulation of lipid biosynthetic process
		respiratory tube development
		positive regulation of anion transport
		negative regulation of neurogenesis
		transferase activity_ transferring hexosyl groups
		integral component of postsynaptic membrane
		CD4-positive_ alpha-beta T cell activation
		monocarboxylic acid transmembrane transporter activity
		cell-cell contact zone
		intrinsic component of postsynaptic specialization membrane
		neuromuscular junction
		negative regulation of protein secretion
		response to insulin
		endothelial cell migration
		immunological synapse
		positive regulation of ATP metabolic process
		glutamate receptor binding
		autophagosome membrane
		negative regulation of peptide hormone secretion
		epithelial cell migration
		organophosphate ester transport
		I band
		negative regulation of ion transport
		metencephalon development
		transferase activity_ transferring glycosyl groups
		Plasma lipoprotein assembly_ remodeling_ and clearance
		presynaptic active zone
		positive regulation of tyrosine phosphorylation of STAT protein
		Tight junction
		response to hydrogen peroxide
		active ion transmembrane transporter activity
		epithelium migration
		visual learning
		hindbrain morphogenesis
		amino acid import across plasma membrane
		Amine ligand-binding receptors
		positive regulation of glial cell differentiation
		Glucagon-like Peptide-1 (GLP1) regulates insulin secretion
		connective tissue development
		negative regulation of growth
		regulation of DNA-binding transcription factor activity
		cellular extravasation
		regulation of mitochondrial membrane potential
		positive regulation of insulin secretion
		striated muscle cell development
		PID P53 DOWNSTREAM PATHWAY
		MAPK family signaling cascades
		receptor inhibitor activity
		trabecula morphogenesis
		voltage-gated calcium channel complex
		Vasopressin regulates renal water homeostasis via Aquaporins
		phenol-containing compound biosynthetic process
		interleukin-17 production
		RND2 GTPase cycle
		chondrocyte differentiation
		protein kinase binding
		tissue migration
		protein tyrosine kinase activity
